# Supplementary material for: The PIN Gene Family in Cucumber (Cucumis sativus L.): Genome-Wide Identification and Gene Expression Analysis in Phytohormone and Abiotic Stress Response
Source: Plants (Basel). 2025 May 22;14(11):1566. doi: 10.3390/plants14111566 (PMC12157137; doi:10.3390/plants14111566)
Supplement: Supplementary file 1 [file plants-14-01566-s001.zip]

Archive with 2 entries (2 files):
- Figure S1. Multiple Sequence alignments of PIN domains.jpg.jpg
- Table S1 Primers for RT-qPCR analysis of PIN genes in cucumber.xlsx
