# Supplementary material for: The PIN Gene Family in Cucumber (Cucumis sativus L.): Genome-Wide Identification and Gene Expression Analysis in Phytohormone and Abiotic Stress Response
Source: Plants (Basel). 2025 May 22;14(11):1566. doi: 10.3390/plants14111566 (PMC12157137; doi:10.3390/plants14111566)
Supplement: Supplementary file 1 [file plants-14-01566-s001.zip › Table S1 Primers for RT-qPCR analysis of PIN genes in cucumber.xlsx]

## Sheet: Sheet1
Table S1 Primers for RT-qPCR analysis of PIN genes in cucumber
	Gene Name		qRT-PCR Primers
CsaV3_1G007160.1	CsPIN1	F	AATGCTACAACAGGGGGCAA
		R	ACGTCCTTCTACTTTTCCAGGAG
CsaV3_4G029470.1	CsPIN1b	F	TGGCCTTGCTTGGTCTTTGA
		R	TCCAGTGATGAACCGAACCG
CsaV3_1G004350.1	CsPIN1c	F	GTCGGAGCAAGACAGAACCA
		R	GATTGCGCCACAATAGCAGG
CsaV3_2G009700.1	CsPIN1d	F	GCCAAGGTTCGGTTGGTTTC
		R	GCCATCAACACACCCAACAC
CsaV3_1G032010.1	CsPIN2	F	CTGCTGTCATGGCTGCTACT
		R	TGTAATTGGTAAGGCAATCAACAT
CsaV3_5G028620.1	CsPIN3	F	GTTTCAGCGGCAAAGAAGGG
		R	ATCAAACGGGTCATCACGCT
CsaV3_2G009610.1	CsPIN5	F	TCGTTGTACAGGGTTCGGTG
		R	TTTCCTCAACCTCCATGCCC
CsaV3_5G013380.1	CsPIN7	F	AGGACGGCACTCCAATTTCG
		R	ACCGCTCTTCGTGAACTCTG
CsaV3_3G041710.1	CsPIN8	F	CCAGCATCAGAAGCAACAGAAA
		R	ATAGCCATACCAAGGCCTCCA
CsaV3_2G011610.1	CsEF1	F	CGCTCTTCTTGCTTTCAC
		R	TACCTTGCCTTGGAG
